# Supplementary material for: Electrochemical Microwell Plate to Study Electroactive Microorganisms in Parallel and Real-Time
Source: Front Bioeng Biotechnol. 2022 Feb 15;9:821734. doi: 10.3389/fbioe.2021.821734 (PMC8887713; doi:10.3389/fbioe.2021.821734)
Supplement: Supplementary file 1 [file DataSheet1.ZIP]

Archive with 4 entries (4 files):
- 24Well module_backbone.PNG
- 24Well_module_backbone.stl
- Mechanical Load.PNG
- Mechanical load.stl
